# Supplementary material for: Whole Genome Analysis of Ocular Pseudomonas aeruginosa Isolates Reveals Genetic Diversity
Source: Invest Ophthalmol Vis Sci. 2025 Jun 18;66(6):58. doi: 10.1167/iovs.66.6.58 (PMC12180601; doi:10.1167/iovs.66.6.58)
Supplement: Supplement 2 [file iovs-66-6-58_s002.xlsx]

## Sheet: Supplementary table 1
sample_name	Sex	Age	Diagnosis	Year of isolation	Contact lens wear	genome_size	Sequence Type	cmlA1	tetM	tetC	ant(3'')	ant(2'')-Ia	aph(3')-IIb	blaOXA-50	blaPAO	catB7	fosA	strA	strB	dfrA	sul1	Amikacin	Amikacin MIC	Aztreonam	Aztreonam MIC	Cefepim	Cefepim MIC	Ceftazidime	Ceftazidime MIC	Ciprofloxacin	Ciprofloxacin MIC	Gentamicin	Gentamicin MIC	Imipenem	Imipenem MIC	Levofloxacin	Levofloxacin MIC	Pipe/tazo	Pipe/tazo MIC	Tobramycin	Tobramycin MIC
10_40	F	67	Keratitis	2014	Yes	6772583	ST2475	0	0	0	0	0	1	1	1	1	1	1	1	0	0	S	≤16	S	≤8	S	≤8	S	≤2	S	≤1	S	4	S	≤2	S	≤2	S	≤16	S	≤1
10_6a	M	67	Keratitis and endophthalmitis	2014	Not reported	6649705	ST235	0	0	0	0	1	1	1	1	1	1	0	0	1	1	S	≤16	I	16	R	>16	R	>16	R	>2	R	>8	S	≤2	R	>4	I	64	R	>8
11_27	F	14	Keratitis	2014	Not reported	6725181	Unknown	0	0	0	0	0	1	1	1	1	0	0	0	0	0	S	≤16	S	≤8	S	≤8	S	≤2	S	≤1	S	2	S	≤2	S	≤2	S	≤16	S	≤1
11_31	M	35	Keratitis	2014	Not reported	6573097	ST253	0	0	0	0	0	1	1	1	1	1	0	0	0	0	S	≤16	S	≤8	S	≤8	S	≤2	S	≤1	S	2	S	≤2	S	≤2	S	≤16	S	≤1
11_64	M	44	Keratitis	2014	No	6803903	ST253	0	0	0	0	0	1	1	1	1	1	0	0	0	0	S	≤16	S	≤8	S	≤8	S	≤2	S	≤1	S	2	S	≤2	S	≤2	S	≤16	S	≤1
11_80	F	62	Keratitis	2014	Not reported	6931530	ST179	0	0	0	0	0	1	1	1	1	1	0	0	0	0	S	≤16	S	≤8	S	≤8	S	≤2	S	≤1	S	2	S	≤2	S	≤2	S	≤16	S	≤1
12_48b	M	78	Periocular infections	2014	Not reported	6641915	ST2060	0	0	0	0	0	1	1	1	1	1	0	0	0	0	S	≤16	S	≤8	S	≤8	S	≤2	I	2	S	≤1	S	≤2	I	4	S	≤16	S	≤1
13_8	F	80	Keratitis	2014	Not reported	7447167	ST253	0	0	0	0	0	1	1	1	1	1	0	0	0	0	S	≤16	S	≤8	S	≤8	S	≤2	S	≤1	S	2	S	≤2	S	≤2	S	≤16	S	≤1
15_69	M	23	Keratitis	2014	Not reported	6412868	Unknown	0	0	0	0	0	1	1	1	1	1	0	0	0	0	S	≤16	S	≤8	S	≤8	S	≤2	S	≤1	S	2	S	≤2	S	≤2	S	≤16	S	≤1
16_2	F	83	Keratitis	2014	Not reported	6714370	ST1400	0	0	0	0	0	1	1	1	1	1	0	0	0	0	S	≤16	S	≤8	S	≤8	S	≤2	S	≤1	S	2	S	≤2	S	≤2	S	≤16	S	≤1
16_27	M	44	Keratitis	2014	Not reported	6354200	ST198	0	0	0	0	0	1	1	1	1	1	0	0	0	0	S	≤16	S	≤8	S	≤8	S	≤2	S	≤1	S	4	S	≤2	S	≤2	S	≤16	S	≤1
16_38	M	49	Keratitis	2014	Not reported	6689436	ST381	0	0	0	0	0	1	1	1	1	1	0	0	0	0	S	≤16	S	≤8	S	≤8	S	≤2	S	≤1	S	2	S	≤2	S	≤2	S	≤16	S	≤1
16_65	F	85	Conjunctivitis	2014	Not reported	6792032	ST463	0	0	0	0	0	1	1	1	1	1	0	0	0	0	S	≤16	S	≤8	S	≤8	S	≤2	S	≤1	S	≤1	S	≤2	S	≤2	S	≤16	S	≤1
17_11	F	62	Keratitis	2014	Not reported	6726974	ST390	0	0	0	0	0	1	1	1	1	1	0	0	0	0	S	≤16	S	≤8	S	≤8	S	≤2	S	≤1	S	2	S	≤2	S	≤2	S	≤16	S	≤1
17_52c*	F	78	Lacrimal system	2014	Not reported	6671793	Unknown	0	0	0	0	0	1	1	1	1	1	0	0	0	0	S	≤16	S	≤8	S	≤8	S	≤2	S	≤1	S	4	S	≤2	S	≤2	S	≤16	S	≤1
18_34d**	M	70	Periocular infections	2014	Not reported	7071867	ST261	0	0	0	0	0	1	1	1	1	1	0	0	0	0	S	≤16	S	≤8	S	≤8	S	≤2	S	≤1	S	4	S	≤2	S	≤2	S	≤16	S	≤1
19_41	F	58	Lacrimal system	2014	Not reported	6961151	ST386	0	0	0	0	0	1	1	1	1	1	0	0	0	0	S	≤16	S	≤8	S	≤8	S	≤2	S	≤1	S	2	S	≤2	S	≤2	S	≤16	S	≤1
20_67	F	56	Lacrimal system	2014	Not reported	7325006	ST17	0	0	0	0	0	1	1	1	1	1	0	0	0	0	S	≤16	S	≤8	S	≤8	S	≤2	S	≤1	S	2	S	≤2	S	≤2	S	≤16	S	≤1
21_77	F	45	Keratitis	2015	Not reported	7021279	ST959	0	0	0	0	0	1	1	1	1	1	0	0	0	0	S	≤16	S	≤8	S	≤8	S	≤2	S	≤1	S	4	S	≤2	S	≤2	S	≤16	S	≤1
24_54**	F	85	Conjunctivitis	2015	Not reported	6622113	ST3017	0	0	0	0	0	1	1	1	1	1	0	0	0	0	R	>32	S	≤8	I	16	S	4	S	≤1	R	>8	S	≤2	S	≤2	S	≤16	R	>8
26_31e	F	55	Lacrimal system	2015	Not reported	7079609	ST252	0	0	0	0	0	1	1	1	1	1	0	0	0	0	S	≤16	R	>16	I	16	R	>16	S	≤1	S	4	S	≤2	S	≤2	I	64	S	≤1
26_48	F	78	Keratitis	2015	Not reported	6748590	ST17	0	0	0	0	0	1	1	1	1	1	0	0	0	1	S	≤16	S	≤8	S	≤8	S	≤2	S	≤1	S	2	S	≤2	S	≤2	S	≤16	S	≤1
27_29	F	74	Lacrimal system	2015	Not reported	6614501	Unknown	0	0	0	0	0	1	1	1	1	1	0	0	0	0	S	≤16	S	≤8	S	≤8	S	≤2	S	≤1	S	2	S	≤2	S	≤2	S	≤16	S	≤1
30_7	F	27	Keratitis	2015	Not reported	6660324	ST381	0	0	0	0	0	1	1	1	1	1	0	0	0	0	S	≤16	S	≤8	S	≤8	S	8	S	≤1	S	4	S	≤2	S	≤2	S	≤16	S	≤1
30_71	F	20	Keratitis	2015	Not reported	6751094	ST253	0	0	0	0	0	1	1	1	1	1	0	0	0	0	S	≤16	S	≤8	S	≤8	S	≤2	S	≤1	S	2	S	≤2	S	≤2	S	≤16	S	≤1
32_5	F	58	Keratitis	2015	Not reported	6833723	ST17	0	0	0	0	0	1	1	1	1	1	0	0	0	0	S	≤16	S	≤8	S	≤8	S	≤2	S	≤1	S	2	S	≤2	S	≤2	S	≤16	S	≤1
32_80	F	51	Keratitis	2015	Yes	6873131	ST309	0	0	0	0	0	1	1	1	1	1	0	0	0	0	S	≤16	S	≤8	S	≤8	S	≤2	S	≤1	S	4	S	≤2	S	≤2	S	≤16	S	≤1
35_41	M	27	Keratitis	2015	Not reported	6160321	ST649	0	0	0	0	0	1	1	1	1	1	0	0	0	0	S	≤16	R	>16	S	≤8	S	4	S	≤1	S	4	S	≤2	S	≤2	S	≤16	S	≤1
35_55	F	62	Keratitis	2015	Not reported	7088037	ST381	0	0	0	0	0	1	1	1	1	1	0	0	0	0	S	≤16	S	≤8	S	≤8	S	≤2	S	≤1	S	4	S	≤2	S	≤2	S	≤16	S	≤1
35_70	F	86	Periocular infections	2015	Not reported	7364972	ST244	0	0	0	0	0	1	1	1	1	1	0	0	0	0	S	≤16	S	≤8	S	≤8	S	≤2	S	≤1	S	2	S	≤2	S	≤2	S	≤16	S	≤1
36_26	F	20	Keratitis	2015	Not reported	6814456	ST360	0	0	0	0	0	1	1	1	1	1	0	0	0	0	S	≤16	S	≤8	S	≤8	S	≤2	S	≤1	S	2	S	≤2	S	≤2	S	≤16	S	≤1
37_4	M	18	Keratitis	2015	Not reported	6862131	ST155	0	0	0	0	0	1	1	1	1	1	0	0	0	0	S	≤16	S	≤8	S	≤8	S	≤2	S	≤1	S	2	R	8	S	≤2	S	≤16	S	≤1
37_69	F	18	Keratitis	2015	Yes	6347852	ST487	0	0	0	0	0	1	1	1	1	1	0	0	0	0	S	≤16	S	≤8	S	≤8	S	≤2	S	≤1	S	4	S	≤2	S	≤2	S	≤16	S	≤1
39_78f	M	78	Keratitis and conjunctivitis	2015	Not reported	6384449	Unknown	0	0	0	0	0	1	1	1	1	1	0	0	0	0	S	≤16	S	≤8	S	≤8	S	≤2	S	≤1	S	2	S	≤2	S	≤2	S	≤16	S	≤1
40_24g	F	58	Keratitis	2015	Yes	6743331	ST390	0	0	0	0	0	1	1	1	1	1	0	0	0	0	S	≤16	S	≤8	S	≤8	S	≤2	S	≤1	S	2	S	≤2	S	≤2	S	≤16	S	≤1
40_58	M	92	Keratitis	2015	Not reported	6863292	ST252	0	0	0	0	0	1	1	1	1	1	0	0	0	0	S	≤16	S	≤8	S	≤8	S	≤2	S	≤1	S	2	S	≤2	S	≤2	S	≤16	S	≤1
41_47	F	26	Keratitis	2015	Not reported	6230418	ST384	0	0	0	0	0	1	1	1	1	1	0	0	0	0	S	≤16	S	≤8	S	≤8	S	4	S	≤1	S	4	S	≤2	S	≤2	S	≤16	S	≤1
43_53	M	59	Keratitis	2016	Not reported	7069740	ST244	0	0	0	0	0	1	1	1	1	1	0	0	0	0	S	≤16	S	≤8	S	≤8	S	≤2	S	≤1	S	2	S	≤2	S	≤2	S	≤16	S	≤1
45_2	M	18	Keratitis	2016	Not reported	6722452	ST253	0	0	0	0	0	1	1	1	1	1	0	0	0	0	S	≤16	S	≤8	S	≤8	S	≤2	S	≤1	S	4	S	≤2	S	≤2	S	≤16	S	2
46_33	F	57	Keratitis	2016	Yes	6550556	ST560	0	0	0	0	0	1	1	1	1	1	0	0	0	0	S	≤16	S	≤8	S	≤2	S	≤2	S	≤1	S	2	S	≤2	S	≤2	S	≤16	S	≤1
46_69	F	60	Keratitis	2016	Not reported	6334979	ST487	0	0	0	0	0	1	1	1	1	1	0	0	0	0	S	≤16	S	≤8	S	≤8	S	≤2	S	≤1	S	2	S	≤2	S	≤2	S	≤16	S	≤1
49_47**	F	16	Keratitis	2016	Not reported	6711667	ST314	0	0	0	0	0	1	1	1	1	1	0	0	0	0	S	≤16	S	≤8	S	≤8	S	≤2	S	≤1	S	4	S	≤2	S	≤2	S	≤16	S	≤1
5_30	F	21	Keratitis	2014	Not reported	6704892	ST267	0	0	0	0	0	1	1	1	1	1	0	0	0	0	S	≤16	S	≤8	S	≤8	S	≤2	S	≤1	S	2	S	≤2	S	≤2	S	≤16	S	≤1
5_44	F	85	Periocular infections	2014	Not reported	7037546	ST17	0	0	0	0	0	1	1	1	1	1	0	0	0	0	S	≤16	S	≤8	S	≤8	S	≤2	S	≤1	S	4	S	≤2	S	≤2	S	≤16	S	≤1
50_39	F	65	Keratitis	2016	Yes	6279146	Unknown	0	0	0	0	0	1	1	1	1	1	0	0	0	0	S	≤16	S	≤8	S	≤8	S	≤2	S	≤1	S	4	S	≤2	S	≤2	S	≤8	S	≤1
51_39*	F	90	Periocular infections	2016	Not reported	6656334	ST27	0	0	0	0	0	1	1	1	1	1	0	0	0	0	S	≤16	R	>16	S	≤8	S	≤2	S	≤1	I	8	S	≤2	S	≤2	S	≤16	S	2
52_52	F	17	Keratitis	2016	Yes	6709133	ST390	0	0	0	0	0	1	1	1	1	1	0	0	0	0	S	≤16	S	≤8	S	≤8	S	≤2	S	≤1	S	2	S	≤2	S	≤2	S	≤16	S	≤1
52_59	F	37	Keratitis	2016	Yes	6656248	ST532	0	0	0	0	0	1	1	1	1	1	0	0	0	0	S	≤16	S	≤8	S	≤8	S	≤2	S	≤1	S	2	S	≤2	S	≤2	S	≤16	S	≤1
52_72	M	57	Keratitis	2016	Not reported	6235194	ST1097	0	0	0	0	0	1	1	1	1	1	0	0	0	0	S	≤16	S	≤8	S	≤8	S	4	S	≤1	S	4	S	≤2	S	≤2	S	≤16	S	≤1
53_10	M	83	Keratitis	2016	Not reported	6980885	ST244	0	0	0	0	0	1	1	1	1	1	0	0	0	0	S	≤16	S	≤8	S	≤8	S	≤2	S	≤1	S	≤1	S	≤2	S	≤2	S	≤16	S	≤1
53_25	F	48	Keratitis	2016	Yes	6311608	Unknown	0	0	0	0	0	1	1	1	1	1	0	0	0	0	S	≤16	S	≤8	S	≤8	S	4	S	≤1	S	2	S	≤2	S	≤2	I	64	S	≤1
53_9	F	26	Keratitis	2016	Yes	6396127	ST1076	0	0	0	0	0	1	1	1	1	1	0	0	0	0	S	≤16	S	≤8	S	≤8	S	≤2	S	≤1	S	4	S	≤2	S	≤2	S	≤16	S	≤1
54_15	M	28	Keratitis	2016	Yes	6744186	ST179	0	0	0	0	0	1	1	1	1	1	0	0	0	0	S	≤16	S	≤8	S	≤8	S	≤2	S	≤1	S	2	S	≤2	S	≤2	S	≤16	S	≤1
54_28	F	89	Keratitis	2016	Not reported	6199470	ST1094	0	0	0	0	0	1	1	1	1	1	0	0	0	0	S	≤16	S	≤8	S	≤8	S	≤2	S	≤1	S	4	S	≤2	S	≤2	S	≤16	S	2
56_18	M	85	Keratitis	2016	Not reported	7000857	ST179	0	0	0	0	0	1	1	1	1	1	0	0	0	0	S	≤16	S	≤4	S	≤4	S	≤1	S	≤1	S	≤4	S	≤1	S	≤2	S	≤16	S	≤4
57_14**	M	45	Keratitis	2016	Yes	6171837	Unknown	0	0	0	0	0	1	1	1	1	1	0	0	0	0	S	≤16	S	≤4	S	≤4	S	4	S	≤1	S	≤4	S	≤1	S	≤2	S	≤16	S	≤4
57_24	M	36	Keratitis	2016	Yes	7068915	ST1285	0	0	0	0	0	1	1	1	1	1	0	0	0	0	S	≤16	S	≤4	S	≤4	S	≤1	S	≤1	S	≤4	S	≤1	S	≤2	S	≤16	S	≤4
57_25	M	53	Keratitis	2016	Yes	6611081	ST532	0	0	0	0	0	1	1	1	1	1	0	0	0	0	S	≤16	S	≤4	S	≤4	S	4	S	≤1	S	≤4	S	≤1	S	≤2	S	≤16	S	≤4
57_5***	F	89	Keratitis	2016	no	6708037	ST27	0	0	0	0	0	1	1	1	1	1	0	0	0	0	S	≤16	S	≤4	S	≤4	S	4	S	≤1	S	≤4	S	2	S	≤2	S	≤16	S	≤4
58_60	M	35	Keratitis	2016	Yes	6567883	ST260	0	0	0	0	0	1	1	1	1	1	0	0	0	0	S	≤16	S	≤4	S	≤4	S	4	S	≤1	S	≤4	S	≤1	S	≤2	S	≤16	S	≤4
6_13	M	59	Keratitis	2014	Not reported	6450286	ST2041	0	0	0	0	0	0	1	0	1	1	0	0	0	0	S	≤16	S	≤8	S	≤8	S	≤2	S	≤1	S	≤4	S	≤2	S	≤2	S	≤16	S	≤4
60_32	F	54	Keratitis	2016	Yes	6962680	ST253	0	0	0	0	0	1	1	1	1	1	0	0	0	0	S	≤16	S	≤4	S	≤4	S	≤1	S	≤1	S	≤4	S	≤1	S	≤2	S	≤16	S	≤4
62_64	M	90	Keratitis	2017	Not reported	6650818	ST27	0	0	0	0	0	1	1	1	1	1	0	0	0	0	S	≤16	S	≤8	S	≤4	S	4	S	≤1	S	≤4	R	8	S	≤2	S	≤16	S	≤4
63_26	F	75	Keratitis	2017	Not reported	6710264	ST27	0	0	0	0	0	1	1	1	1	1	0	0	0	0	S	≤16	S	≤8	S	≤4	S	4	S	≤1	S	≤4	S	≤1	S	≤2	S	≤16	S	≤4
63_3	F	56	Keratitis	2017	Yes	6773619	ST390	0	0	0	0	0	1	1	1	1	1	0	0	0	0	S	≤16	S	≤4	S	≤4	S	≤1	S	≤1	S	≤4	S	≤1	S	≤2	S	≤16	S	≤4
64_28	M	63	Lacrimal system	2017	Not reported	6535024	Unknown	0	0	0	0	0	1	1	1	1	1	0	0	0	0	S	≤16	S	≤4	S	≤4	S	8	S	≤1	S	≤4	S	≤1	S	≤2	S	≤16	S	≤4
65_17	F	31	Keratitis	2017	Yes	6293902	Unknown	0	0	0	0	0	1	1	1	1	1	0	0	0	0	S	≤16	S	≤4	S	≤4	S	≤1	S	≤1	S	≤4	S	≤1	S	≤2	S	≤16	S	≤4
67_45	F	51	Keratitis	2017	Yes	7284851	ST296	0	0	0	0	0	1	1	1	1	1	0	0	0	0	S	≤16	S	≤4	S	≤4	S	4	S	≤1	S	≤4	S	≤1	S	≤2	S	≤16	S	≤4
68_6	M	49	Keratitis	2017	Yes	6323297	ST2629	0	0	0	0	0	1	1	1	1	1	0	0	0	0	S	≤16	S	≤4	S	≤4	S	4	S	≤1	S	≤4	S	≤1	S	≤2	S	≤16	S	≤4
68_7	M	92	Keratitis	2017	Not reported	6934374	ST395	1	0	1	1	0	1	1	1	1	1	1	1	1	1	I	32	R	>16	R	>16	R	>16	R	>2	R	>8	S	≤2	R	>4	I	64	R	>8
70_20	F	70	Keratitis	2017	Not reported	6290522	ST291	0	0	0	0	0	1	1	1	1	1	0	0	0	0	S	≤16	S	≤4	S	≤4	S	4	S	≤1	S	≤4	S	≤1	S	≤2	S	≤16	S	≤4
71_22	F	42	Keratitis	2017	Yes	6616363	ST17	0	0	0	0	0	1	1	1	1	1	0	0	0	0	S	≤16	S	≤4	S	≤4	S	4	S	≤1	S	≤4	R	>8	S	≤2	S	≤16	S	≤4
71_75*	F	79	Endophthalmitis	2017	Not reported	6912328	ST959	0	0	0	0	0	1	1	1	1	1	0	0	0	0	S	≤16	R	>16	S	≤8	S	4	S	≤1	S	≤4	S	≤1	S	≤2	S	≤16	S	≤4
72_75	F	26	Keratitis	2017	Yes	6627472	ST253	0	0	0	0	0	1	1	1	1	1	0	0	0	0	S	≤16	S	≤8	S	≤4	S	4	S	≤1	S	≤4	S	≤1	S	≤2	S	≤16	S	≤4
74_41	F	47	Keratitis	2017	Yes	6231159	ST611	0	0	0	0	0	1	1	1	1	1	0	0	0	0	S	≤16	S	≤4	S	≤4	S	4	S	≤1	S	≤4	S	≤1	S	≤2	S	≤16	S	≤4
74_59	M	50	Periocular infections	2017	Not reported	7583648	ST463	0	0	0	0	0	1	1	1	1	1	0	0	0	0	S	≤16	S	≤4	S	≤4	S	4	S	≤1	S	≤4	S	≤1	S	≤2	S	≤16	S	≤4
74_61	M	15	Keratitis	2017	Yes	6093978	ST1248	0	0	0	0	0	1	1	1	1	1	0	0	0	0	S	≤16	S	≤4	S	≤4	S	4	S	≤1	S	≤4	S	≤1	S	≤2	S	≤16	S	≤4
75_17	F	40	Keratitis	2017	Yes	6977481	ST959	0	0	0	0	0	1	1	1	1	1	0	0	0	0	S	≤16	S	≤8	S	≤4	S	4	S	≤1	S	≤4	S	≤1	S	≤2	S	≤16	S	≤4
76_24	F	27	Keratitis	2017	Yes	6485445	Unknown	0	0	0	0	0	1	1	1	1	1	0	0	0	0	S	≤16	S	≤4	S	≤4	S	4	S	≤1	S	≤4	S	≤1	S	≤2	S	≤16	S	≤4
76_25	M	63	Keratitis	2017	Not reported	6507542	ST1682	0	0	0	0	0	1	1	1	1	1	0	0	0	0	S	≤16	S	≤4	S	≤4	S	≤1	S	≤1	S	≤4	S	≤2	S	≤2	S	≤16	S	≤4
76_51	F	65	Keratitis	2017	Not reported	6957847	ST389	0	0	0	0	0	1	1	1	1	1	0	0	0	0	S	≤16	S	≤4	S	≤4	S	≤1	S	≤1	S	≤4	S	≤1	S	≤2	S	≤16	S	≤4
76_77	M	69	Keratitis	2017	Not reported	6344418	ST2483	0	0	0	0	0	1	1	1	1	1	0	0	0	0	S	≤16	S	≤4	S	≤4	S	≤1	S	≤1	S	≤4	S	≤2	S	≤2	S	≤16	S	≤4
77_49	F	66	Conjunctivitis	2017	Not reported	6477220	ST1197	0	0	0	0	0	1	1	1	1	1	0	0	0	0	S	≤16	S	≤8	S	≤8	S	≤2	S	≤1	S	≤4	S	≤1	S	≤2	S	≤16	S	≤4
78_17	M	78	Keratitis	2017	No	6823338	ST244	0	0	0	0	0	1	1	1	1	1	0	0	0	0	S	≤16	S	≤8	S	≤4	S	4	S	≤1	S	≤4	S	≤2	S	≤2	S	≤16	S	≤4
78_67	F	20	Keratitis	2017	Yes	6555994	ST633	0	0	0	0	0	1	1	1	1	1	0	0	0	0	S	≤16	S	≤4	S	≤4	S	4	S	≤1	S	≤4	S	≤1	S	≤2	S	≤16	S	≤4
79_68	M	24	Keratitis	2017	Not reported	6736463	ST309	0	0	0	0	0	1	1	1	1	1	0	0	0	0	S	≤16	S	≤4	S	≤4	S	≤1	S	≤1	S	≤4	S	≤1	S	≤2	S	≤16	S	≤4
8_8	F	76	Endophthalmitis	2014	Not reported	6745214	ST155	0	0	0	0	0	1	1	1	1	1	0	0	0	0	S	≤16	S	≤8	S	≤8	S	≤2	S	≤1	S	4	S	≤2	S	≤2	S	≤16	S	≤4
80_69	M	81	Keratitis	2017	Not reported	6600507	ST2707	0	0	0	0	0	1	1	1	1	1	0	0	0	0	S	≤16	S	≤4	S	≤4	S	4	S	≤1	I	8	I	4	S	≤2	S	≤16	S	≤4
80_70	F	65	Keratitis	2017	Not reported	6661217	ST1121	0	1	0	0	0	1	1	1	1	1	0	0	0	0	S	≤16	S	≤4	S	≤4	S	4	S	≤1	I	8	S	≤2	S	≤2	S	≤16	S	≤4
81_68	F	80	Lacrimal system	2017	Not reported	6943754	ST155	0	0	0	0	0	1	1	1	1	1	0	0	0	0	S	≤16	S	≤8	S	≤4	S	4	S	≤1	S	≤4	S	≤1	S	≤2	S	≤16	S	≤4
9_52	F	28	Keratitis	2014	Not reported	6478969	ST639	0	0	0	0	0	1	1	1	1	1	0	0	0	0	S	≤16	S	≤8	S	≤8	S	≤2	S	≤1	S	4	S	≤2	S	≤2	S	≤16	S	≤1
9_78	M	22	Keratitis	2014	Not reported	6245910	Unknown	0	0	0	0	0	1	1	1	1	1	0	0	0	0	S	≤16	S	≤8	S	≤8	S	≤2	S	≤1	S	4	S	≤2	S	≤2	S	≤16	S	≤1
aOther genomes from this patient are: 9_53 and 9_54
bOther genomes from this patient are: 14_41, 16_29, 16_30, 3_62 and 8_78
cOther genome from this patient is: 17_54
dOther genome from this patient is: 18_36
eOther genome from this patient is: 26_32
fOther genome from this patient is: 40_26
gOther genome from this patient is: 43_65
*Patients co-infected with Serratia marcescens in the eye.
**Patients co-infected with S. aureus in the eye.
***Patients co-infected with E. faecalis in the eye.
