# Supplementary material for: Whole Genome Analysis of Ocular Pseudomonas aeruginosa Isolates Reveals Genetic Diversity
Source: Invest Ophthalmol Vis Sci. 2025 Jun 18;66(6):58. doi: 10.1167/iovs.66.6.58 (PMC12180601; doi:10.1167/iovs.66.6.58)
Supplement: Supplement 3 [file iovs-66-6-58_s003.xlsx]

## Sheet: Reference_Genomes
Strain Name	BV-BRC Genome ID	Genbank Accession	MLST	Isolation Source	Isolation Country	Epidemic MLST?
PAO1	208964	AE004091	549	Wound	Australia	N
PAK	1.00971e+06	LR657304	693	Clinical isolate (non-CF)		N
DK2	1.09379e+06	CP003149.1	386	Cystic fibrosis patient	Denmark	N
PA7	381755	CP000744	1195	Clinical isolate (non-respiratory)	Argentina	N
PA-W30	287.761	NTAM00000000	17	Skin Ulcer	United Kingdom	Y
HM301	287.732	NSPC00000000	27	Intestinal cancer	United Kingdom	Y
Mi162	287.762	NTAF00000000	111	Burn wound	United States	Y
LESB58	557722	FM209186	146	Cystic fibrosis patient	United Kingdom	Y
AUS440	287.757	NSWJ00000000	155	Ear infection	Australia	Y
PcyII-29	287.106	LR739068	175	Burn wound	France	Y
AR_0447	287.597	QHCK00000000	179	CDC & FDA Antimicrobial Resistance Isolate bank		Y
39016	798130	AEEX00000000	235	Keratitis	United Kingdom	Y
9092533235	287.911	RWMT00000000	244	Cystic fibrosis patient	Canada	Y
F014	287.341	CP115275	252	Cystic fibrosis patient	Denmark	Y
UCBPP-PA14	208963	CP000438	253	Burn wound	United States	Y
H07	287.196	CP093023	274	COPD patient	USA	Y
PA1088	287.296	CP015001	277	Urine	Brazil	Y
SCAID PLC1-2021 (16/222)	287.168	CP082821	308	Pleural cavity	Kazakhstan	Y
Strain 124	287.405	CP021774	309	Ventilator-associated pneumonia	Mexico	Y
BAMCPA07-48	287.269	CP015377	313	Wound		Y
F017	287.341	CP115272	348	Cystic fibrosis patient	Denmark	Y
PA179	287.133	CP058257	357	Blood (sepsis)	Saudi Arabia	Y
BH9	287.709	CP029713, CP029714	381	Urine	Brazil	Y
1811-13R031	287.103	CP046061	395	Lung infection	China	Y
PABCH46	287.116	CP056089	446	Ventilator-associated pneumonia	United States	Y
