# Supplementary material for: Whole Genome Analysis of Ocular Pseudomonas aeruginosa Isolates Reveals Genetic Diversity
Source: Invest Ophthalmol Vis Sci. 2025 Jun 18;66(6):58. doi: 10.1167/iovs.66.6.58 (PMC12180601; doi:10.1167/iovs.66.6.58)
Supplement: Supplement 4 [file iovs-66-6-58_s004.xlsx]

## Sheet: Sheet1
Supplementary Table 3. Panel of antibiotics and concentrations tested
Antibiotics	Concentrations (µg/mL)
Amikacin	16 and 32
Aztreonam	4,8 and 16
Cefepim	2, 4, 8 and 16
Ceftazidime	1, 2, 4, 8 and 16
Ciprofloxacin	1 and 2
Gentamicin	1, 2, 4 and 8
Imipenem	1, 2, 4 and 8
Levofloxacin	2, 4 and 8
Pipe/tazo	8, 16 and 64
Tobramycin	1, 2, 4 and 8
