# Supplementary material for: Whole Genome Analysis of Ocular Pseudomonas aeruginosa Isolates Reveals Genetic Diversity
Source: Invest Ophthalmol Vis Sci. 2025 Jun 18;66(6):58. doi: 10.1167/iovs.66.6.58 (PMC12180601; doi:10.1167/iovs.66.6.58)
Supplement: Supplement 5 [file iovs-66-6-58_s005.xlsx]

## Sheet: Supplementary table 4
Supplementary Table 4. Quorum sensing variants
sample_name	LasRa	LasIa	RhlRa	RhlIb
10_40	G126S	wt	wt	wt
10_6	wt	wt	wt	E83D
11_27	M116R	wt	wt	P159S
11_31	NAc	wt	wt	E83D, A127G
11_64	Frameshift (1 nt deletion: c388)	wt	wt	E83D, A127G
11_80	wt	wt	wt	wt
12_48	wt	wt	wt	wt
13_8	wt	wt	wt	E83D, A127G
15_69	A227V	wt	wt	G62S, E83D
16_2	wt	wt	wt	wt
16_27	wt	wt	wt	wt
16_38	wt	wt	S99R	G62S, E83D
16_65	wt	wt	G6A	P159S
17_11	wt	wt	wt	wt
17_52	P117L	wt	wt	wt
18_34	wt	wt	wt	wt
19_41	wt	wt	Deletion (L174)	wt
20_67	NAc	wt	wt	wt
21_77	Deletion (D73-H78)	wt	wt	G62S
24_54	wt	wt	E160*	wt
26_31	NAc	wt	wt	wt
26_48	wt	wt	wt	wt
27_29	Q45*	wt	I241*	wt
30_7	wt	wt	wt	G62S, E83D
30_71	wt	wt	wt	E83D, A127G
32_5	wt	wt	wt	wt
32_80	wt	wt	S97R	E83D
35_41	wt	wt	wt	G62S
35_55	E139*	wt	wt	G62S, E83D
35_70	wt	wt	Frameshift (25 nt deletion: a383-t407)	NAc
36_26	T222I	wt	wt	G62S
37_4	wt	wt	wt	wt
37_69	wt	wt	wt	wt
39_78	wt	wt	wt	G62S, E83D
40_24	wt	wt	wt	wt
40_58	R12L	wt	wt	wt
41_47	wt	wt	wt	wt
43_53	wt	wt	wt	wt
45_2	wt	wt	wt	E83D, A127G
46_33	wt	wt	wt	wt
46_69	wt	wt	wt	wt
49_47	wt	wt	wt	wt
5_30	wt	wt	wt	wt
5_44	wt	wt	wt	wt
50_39	wt	wt	wt	wt
51_39	wt	wt	wt	wt
52_52	wt	wt	wt	wt
52_59	N209S	wt	wt	E83D
52_72	wt	wt	wt	wt
53_10	NAc	wt	wt	wt
53_25	wt	wt	wt	G62S
53_9	wt	wt	wt	wt
54_15	R224C	wt	wt	wt
54_28	wt	wt	wt	wt
56_18	W60*	wt	wt	wt
57_14	NAc	Deletion (V159-A175)	wt	wt
57_24	Y64C	wt	wt	wt
57_25	wt	wt	wt	E83D
57_5	wt	wt	wt	wt
58_60	wt	wt	G78E	wt
6_13	NAc	wt	wt	G62S
60_32	wt	wt	wt	E83D, A127G
62_64	wt	wt	wt	wt
63_26	wt	wt	wt	wt
63_3	wt	wt	wt	wt
64_28	NAc	wt	wt	wt
65_17	wt	wt	wt	wt
67_45	wt	wt	NAc	NAc
68_6	wt	wt	wt	wt
68_7	NAc	wt	wt	wt
70_20	wt	wt	NAc	NAc
71_22	wt	wt	wt	wt
71_75	wt	wt	wt	G62S
72_75	wt	wt	wt	E83D, A127G
74_41	wt	wt	wt	wt
74_59	Frameshift (2 nt deletion: c122-t123)	wt	wt	P159S
74_61	wt	wt	wt	E83D
75_17	wt	wt	wt	G62S
76_24	wt	wt	wt	wt
76_25	wt	wt	wt	G62S
76_51	wt	wt	wt	wt
76_77	wt	wt	NAc	wt
77_49	wt	wt	wt	NAc
78_17	wt	wt	wt	wt
78_67	wt	wt	S210G	R41K
79_68	wt	wt	S97R	E83D
8_8	wt	wt	wt	wt
80_69	wt	wt	wt	wt
80_70	wt	wt	A237E	E83D
81_68	wt	wt	wt	wt
9_52	wt	wt	wt	wt
9_78	wt	wt	wt	wt
PAO1	—	—	—	G62S, E83D
PA14	—	—	—	E83D, A127G
wt = wildtype protein sequence relative to PAO1 or PAK
nt = nucleotide
* indicates stop codon
a. Sequence compared to PAO1
b. Sequence compared to PAK
c. NA = not analyzed; sequences at the end of contigs or containing uncertain mucleotide identities were not included in analyses of quorum sensing variant frequency
