# Supplementary material for: Whole Genome Analysis of Ocular Pseudomonas aeruginosa Isolates Reveals Genetic Diversity
Source: Invest Ophthalmol Vis Sci. 2025 Jun 18;66(6):58. doi: 10.1167/iovs.66.6.58 (PMC12180601; doi:10.1167/iovs.66.6.58)
Supplement: Supplement 6 [file iovs-66-6-58_s006.xlsx]

## Sheet: SupplementaryTable5
Supplementary Table 5. MucA variants
sample_name	MucA variant	Mucoid?
9_78	V129M	NT
40_58	A63G	NT
80_70	D110E	NT
67_45	E79D, T120S	NT
64_28	Δg430 (frameshift)	NT
26_31	A63G	NT
26_32a	A63G	NT
17_52	Δg430 (frameshift)	Yes
17_54b	wt	No
8_78	S11F	Yes
16_30c	S11F	Yes
16_29c	wt	No
12_48c	wt	No
14_41c	wt	No
3_62c	wt	No
wt = wild type; all isolates not included in this table have wild type MucA sequences
NT = not tested
a. Isolate collected from the same patient as 26_31
b. Isolate collected from the same patient as 17_52
c. Isolate collected from the same patient as 8_78
wt = wildtype protein sequence relative to PAO1 or PAK
nt = nucleotide
* indicates stop codon
a. Sequence compared to PAO1
b. Sequence compared to PAK
c. NA = not analyzed; sequences at the end of contigs or containing uncertain mucleotide identities were not included in analyses of quorum sensing variant frequency
